# Supplementary material for: Determination of genomic regions associated with early storage root formation and bulking in cassava
Source: Front Plant Sci. 2024 Jun 26;15:1391452. doi: 10.3389/fpls.2024.1391452 (PMC11233741; doi:10.3389/fpls.2024.1391452)
Supplement: Supplementary file 2 [file DataSheet_2.zip]

Archive with 4 entries (4 files):
- Data Sheet 2/Table S1.docx
- Data Sheet 2/Table S2.docx
- Data Sheet 2/Table S3.docx
- Data Sheet 2/Table S4.docx
